# Supplementary material for: Synthesis, Characterization, and Magnetocaloric Properties of the Ternary Boride Fe2AlB2 for Caloric Applications
Source: Materials (Basel). 2024 Aug 6;17(16):3886. doi: 10.3390/ma17163886 (PMC11355234; doi:10.3390/ma17163886)
Supplement: Supplementary file 1 [file materials-17-03886-s001.zip]

Archive with 1 entries (1 files):
- materials-3107161-supplementary.pdf
